# Supplementary material for: The association of healthy eating index with periodontitis in NHANES 2013–2014
Source: Front Nutr. 2022 Aug 9;9:968073. doi: 10.3389/fnut.2022.968073 (PMC9395606; doi:10.3389/fnut.2022.968073)
Supplement: Supplementary file 1 [file Data_Sheet_1.zip]

Archive with 4 entries (4 files):
- Supplementary Tables/Table S1.docx
- Supplementary Tables/Table S2.docx
- Supplementary Tables/Table S3.docx
- Supplementary Tables/Table S4.docx
